# Supplementary material for: Perfluorination of Aromatic Compounds Reinforce Their van der Waals Interactions with Rare Gases: The Rotational Spectrum of Pentafluoropyridine-Ne
Source: Molecules. 2021 Dec 21;27(1):17. doi: 10.3390/molecules27010017 (PMC8746256; doi:10.3390/molecules27010017)
Supplement: Supplementary file 1 [file molecules-27-00017-s001.zip]

Archive with 1 entries (1 files):
- Supplementary materials-1477360.pdf
